# Supplementary material for: Natural Aging of Ethylene-Propylene-Diene Rubber under Actual Operation Conditions of Electrical Submersible Pump Cables
Source: Materials (Basel). 2021 Sep 24;14(19):5520. doi: 10.3390/ma14195520 (PMC8509601; doi:10.3390/ma14195520)
Supplement: Supplementary file 1 [file materials-14-05520-s001.zip]

Archive with 1 entries (1 files):
- materials-1324305-supplementary.pdf
